# Supplementary material for: Were there royal herds? Understanding herd management and mobility using isotopic characterizations of cattle tooth enamel from Early Dynastic Ur
Source: PLoS One. 2022 Jun 15;17(6):e0265170. doi: 10.1371/journal.pone.0265170 (PMC9200365; doi:10.1371/journal.pone.0265170)
Supplement: S1 File — (R) [file pone.0265170.s008.R]

## Code for plotting all Ur and AbS data
# TC O'Connell Mar 2020
#
install.packages('tcktk', dependencies = TRUE)
install.packages('ggplot2', dependencies = TRUE)
install.packages('data.table', dependencies = TRUE)
#
setwd("~/desktop/desktop/UrAbS_R")
#
#Need various packages loaded
library(ggplot2)
library(Hmisc)
library(grid)
library(gridExtra)
library(plyr)
library (reshape2)
#
#"remove"previously"loaded"items"from"the"current"environment"and"remove"previous"graphics.
rm(list=ls())
graphics.off()
#

#########################
#Taking in all isotope data - two files, one for CO and one for Sr
UrAbS_all_dataR = read.csv("UrAbS_all_dataR.csv")


UrAbS_all_dataR$Site_status2 <- factor(UrAbS_all_dataR$Site_status, 
                                   levels = c("Ur_elite","Ur_non-elite"), labels = c("Ur Royal \n Graves", "Ur non-elite \n graves"))

#Getting fauna in sensible order, and site with right names
UrAbS_all_dataR$Species2 <- factor(UrAbS_all_dataR$Species, 
                               levels = c("bovid","human","caprine", "mollusc","plant", "soil"))

#Taking out only bovid data
Urbovid <- UrAbS_all_dataR [which(UrAbS_all_dataR$Species=="bovid"),] 


#Just the Ur bovids
#Scatterplot in ggplot2 in colour by species with good labels
#Need to make sure when combining shape and colour that they go in the same "geom_point()" command, 
#else you get overplotting

bovid_scatter <- ggplot(Urbovid[!is.na(Urbovid$d18O), ], aes(x=d18O, y=d13C)) + 
  geom_point(aes(shape=factor(Individual), colour=factor(Site_status2))) + 
  theme_bw() +
  scale_colour_manual("Site_status2", values = c("red3", "cyan4"),
                      breaks = c("Ur Royal \n Graves", "Ur non-elite \n graves")) +
  scale_shape_manual("Individual", values = c(0,2,1,3,4,5,6),
                      breaks = c("BM1", "BM2", "BM3", "NHM1", "NHM2", "NHM7", "NHM8")) +
  labs(x=expression("Enamel " * delta^18 * O  * " "("\u2030")), 
       y = expression("Enamel " * delta^13 * C  * " "("\u2030")), 
       shape = "Individual", colour = "Site_status2") +
  theme(legend.title = element_blank())+
  theme(panel.grid.major=element_blank()) +
  theme(panel.grid.minor=element_blank())


cairo_ps("bovid_OC.eps", width = 4.5, height = 4)
bovid_scatter
dev.off()


#########################
#NOW ON TO STRONTIUM

#########################
#

#This is left over from C and O
UrAbS_all_dataR$Species_site2 <- factor(UrAbS_all_dataR$Species_site, 
                                    levels = c("bovid_elite", "bovid", "human","caprine", "mollusc","plant", "soil"),
                                    labels = c("Ur Royal Grave bovids", "Ur non-elite grave bovids", 
                                               "humans", "caprines", "molluscs", "plants", "soils"))

UrAbS_all_dataR$Location2 <- factor(UrAbS_all_dataR$Location, 
                            levels = c("Ur","central", "north"), labels = c("Ur", "central", "north"))

UrAbS_all_dataR$Site_status2 <- factor(UrAbS_all_dataR$Site_status, 
                                   levels = c("Ur_elite","Ur_non-elite"), labels = c("Ur Royal \n Graves", "Ur non-elite \n graves"))


#Facetting by site: Ur/other locations
#Putting bovids on as individual points
#Colour by species
animal_Sr4 <- ggplot(UrAbS_all_dataR[!is.na(UrAbS_all_dataR$Sr87), ], aes(x=Species_site2, y=Sr87)) + 
  geom_jitter(aes(colour=Species_site2), show.legend = TRUE) + 
  facet_grid(. ~ Location2, margins = FALSE, scales = "free", space = "free") +
  scale_colour_manual(values = c("red3", "cyan4", "black", "darkorange2","darkmagenta","darkgreen", "darkorange4"),
                     breaks = c("Ur Royal Grave bovids", "Ur non-elite grave bovids", 
             "humans", "caprines", "molluscs", "plants", "soils")) +
  theme_bw() +
  labs(x=NULL, y = expression(""^87*"Sr/"*""^86*"Sr ratio")) +
  theme(legend.title=element_blank()) +
  theme(axis.text.x=element_blank()) +
  theme(panel.grid.major=element_blank()) +
  theme(panel.grid.minor=element_blank())

animal_Sr4

cairo_ps("animal_Sr4.eps", width = 6, height = 3.5)
animal_Sr4
dev.off()


#########################
#NOW ON TO INTRA TOOTH C O Sr

#########################

#I will have to take the data from the three isotopes
# and melt it

#Subset data from 

Urbovid2 <- melt(Urbovid, id.vars = c("Site","Species_site","Lab_code", "Individual", "ERJ"), 
                      measure = c("d13C", "d18O", "Sr87"))

Urbovid2$Species_site3 <- factor(Urbovid2$Species_site, 
                                      levels = c("bovid_elite","bovid"), labels = c("Ur Royal \n Graves", "Ur non-elite \n graves"))

#Making correct facet labels
Urbovid2$Facet <- factor(Urbovid2$variable, 
                                               levels = c("d13C","d18O", "Sr87"), 
                                               labels = c(expression(delta^13*C),expression(delta^18*O), expression(""^87*Sr*"/"^86*Sr)))


#Making a labeller function
#taken from https://stackoverflow.com/questions/37399450/parsed-labels-along-one-facet-axis-unparsed-labels-along-the-other
L <- function(labels,multi_line=TRUE) {
  r <- if (all(grepl("\n",labels[[1]]))) {
    list(as.character(labels[[1]]))
  } else {
    label_parsed(labels,multi_line=multi_line)
  }
  ## browser()
  return(r)
}
class(L) <- "labeller"

##########


intrateeth_COSr <- ggplot(Urbovid2[!is.na(Urbovid2$value), ], aes(x=ERJ, y=value, shape=factor(Individual), colour=factor(Species_site3))) + 
  geom_point() + 
  geom_line(size=0.2) +
  theme_bw() +
  facet_grid(Facet ~ Species_site3, margins = FALSE, scale="free_y", space = "fixed") +
  scale_colour_manual("Species_site3", values = c("red3", "cyan4"),
        breaks = c("Ur Royal \n Graves", "Ur non-elite \n graves")) +
  scale_shape_manual("Individual", values = c(0,2,1,3,4,5,6,7),
                     breaks = c("BM1", "BM2", "BM3","BM4", "NHM1", "NHM2", "NHM7", "NHM8")) +
  labs(x = "Distance from ERJ (mm)", y = NULL, 
       colour = "Species") +
  theme(legend.title = element_blank()) +
  theme(panel.grid.major=element_blank()) +
  theme(panel.grid.minor=element_blank())


cairo_ps("intrateeth_COSr.eps", width = 6, height = 5)
intrateeth_COSr
dev.off()


####TRYING WITH THE LABELLER
intrateeth_COSr_test <- ggplot(Urbovid2[!is.na(Urbovid2$value), ], aes(x=ERJ, y=value, shape=factor(Individual), colour=factor(Species_site3))) + 
  geom_point() + 
  geom_line(size=0.2) +
  theme_bw() +
  scale_colour_manual("Species_site3", values = c("red3", "cyan4"),
                      breaks = c("Ur Royal \n Graves", "Ur non-elite \n graves")) +
  scale_shape_manual("Individual", values = c(0,2,1,3,4,5,6,7),
                     breaks = c("BM1", "BM2", "BM3","BM4", "NHM1", "NHM2", "NHM7", "NHM8")) +
  facet_grid(Facet ~ Species_site3, margins = FALSE, scale="free_y", space = "fixed", labeller=L) +
  labs(x = "Distance from ERJ (mm)", y = NULL, 
       colour = "Species") +
  theme(legend.title = element_blank()) +
  theme(panel.grid.major=element_blank()) +
  theme(panel.grid.minor=element_blank())

#Hooray!!!! the labeller is fab, and I have the right labels
intrateeth_COSr_test

cairo_ps("intrateeth_COSr_labels.eps", width = 6, height = 5)
intrateeth_COSr_test
dev.off()
